# Supplementary material for: The Compensatory Response of Photosystem II Photochemistry to Short-Term Insect Herbivory Is Suppressed Under Water Deficit
Source: Insects. 2025 Sep 21;16(9):984. doi: 10.3390/insects16090984 (PMC12470949; doi:10.3390/insects16090984)
Supplement: Supplementary file 1 [file insects-16-00984-s001.zip]

Archive with 1 entries (1 files):
- insects-3792582-supplementary.pdf
